# Supplementary material for: Exploration of Blood Metabolite Signatures of Colorectal Cancer and Polyposis through Integrated Statistical and Network Analysis
Source: Metabolites. 2023 Feb 17;13(2):296. doi: 10.3390/metabo13020296 (PMC9965766; doi:10.3390/metabo13020296)
Supplement: Supplementary file 1 [file metabolites-13-00296-s001.zip]

Archive with 1 entries (1 files):
- metabolites-2194545-supplementary.pdf
